# Supplementary material for: Trans-arterial positive ICG staining-guided laparoscopic liver watershed resection for hepatocellular carcinoma
Source: Front Oncol. 2022 Jul 22;12:966626. doi: 10.3389/fonc.2022.966626 (PMC9354495; doi:10.3389/fonc.2022.966626)
Supplement: Supplementary file 1 [file Table_1.xlsx]

## Sheet: Sheet1
Goup A	Case 1	Case 2	Case 3	Case 4	Case 5	Case 6	Case 7	Case 8	Case 9	Case 10
Age, yrs	68	53	57	45	61	48	59	59	59	59
Sex	Male	Male	Male	Female	Male	Male	Female	Male	Male	Male
HBV Infection	Yes	Yes	Yes	Yes	Yes	Yes	Yes	Yes	Yes	Yes
Tumor Location	S8v	S8v	S8v	S8v	S8d	S3	S3	S3	S4b	S5
Longest Diameter of the tumor, CM	2.9	2.5	3	4	3.7	2.8	3.2	3.2	3.5	2.5
ASA Score	II	I	I	I	I	I	I	I	I	I
Child Pugh Grade	A	A	A	A	A	A	A	A	A	A
Time of Surgery (Min)	347	326	340	300	285	310	270	305	300	270
Intraoperative Bleeding (ML)	350	250	330	200	150	275	175	150	150	215
Complications	None	None	None	None	None	None	None	None	None	None
Hospital Stay (day)	9	7	7	7	9	7	7	8	7	7
Pathological diagnosis	HCC	HCC	HCC	HCC	HCC	HCC	HCC	HCC	HCC	HCC
Goup C after PSM	Case 1	Case 2	Case 3	Case 4	Case 5	Case 6	Case 7	Case 8	Case 9	Case 10	Case 11	Case 12	Case 13	Case 14	Case 15	Case 16	Case 17	Case 18	Case 19	Case 20
Age, yrs	68	53	57	45	61	48	59	68	53	57	45	61	48	59	53	57	45	61	48	59
Sex	Male	Male	Male	Female	Male	Male	Male	Male	Male	Male	Female	Male	Male	Male	Male	Male	Female	Male	Male	Male
HBV Infection	Yes	Yes	Yes	Yes	Yes	Yes	Yes	Yes	Yes	Yes	Yes	Yes	Yes	Yes	Yes	Yes	Yes	Yes	Yes	Yes
Tumor Location	S8v	S8v	S8v	S8v	S8v	S8v	S8v	S8v	S8d	S8d	S3	S3	S3	S3	S3	S3	S4b	S4b	S5	S5
Longest Diameter of the tumor, CM	2.9	3.1	3.7	3	4	2.2	4	2.6	2.5	3,9	2.5	3	2.2	2.3	3.6	4	2.7	3.3	3.5	3.8
ASA Score	II	I	I	I	II	I	II	II	I	I	I	II	I	I	I	I	I	I	I	I
Child Pugh Grade	A	A	A	A	A	A	A	A	A	A	A	A	A	A	A	A	A	A	A	A
Time of Surgery (Min)	300	310	290	300	211	233	270	320	250	280	300	211	233	270	300	275	300	211	233	270
Intraoperative Bleeding (ML)	300	200	300	350	100	50	100	300	200	300	150	100	250	100	200	300	150	150	250	190
Complications	None	None	None	None	None	None	None	effusion at the surgical site	None	None	None	None	effusion at the thoracic cavity	None	None	None	None	None	None	None
Hospital Stay (day)	8	7	7	7	7	10	8	8	7	7	6	7	7	7	7	7	7	7	9	7
Pathological diagnosis	HCC	HCC	HCC	HCC	HCC	HCC	HCC	HCC	HCC	HCC	HCC	HCC	HCC	HCC	HCC	HCC	HCC	HCC	HCC	HCC
